# Supplementary material for: In Vitro Activitiy of Rezafungin in Comparison with Anidulafungin and Caspofungin against Invasive Fungal Isolates (2017 to 2022) in China
Source: J Fungi (Basel). 2024 May 31;10(6):397. doi: 10.3390/jof10060397 (PMC11204387; doi:10.3390/jof10060397)
Supplement: Supplementary file 1 [file jof-10-00397-s001.zip]

Archive with 1 entries (1 files):
- jof-2982965-supplementary.pdf
